# Supplementary material for: Gene co-expression networks in liver and muscle transcriptome reveal sex-specific gene expression in lambs fed with a mix of essential oils
Source: BMC Genomics. 2018 Apr 4;19:236. doi: 10.1186/s12864-018-4632-y (PMC5885410; doi:10.1186/s12864-018-4632-y)
Supplement: Supplementary file 1 — Table S1. Liver Male_Module6. Significant GO terms and KEGG pathways by ClueGO enrichment analysis (FDR < 0.05). Information contained in the table are significant GO-ID, GO term accession number (. GO:0003018); GOTerm, name of GO term (e.g. RNA degradation); Ontology source, ontology vocabularies or Kyoto Encyclopaedia of Genes and Genomes (e.g. GO_BiologicalProcess or KEGG); FDR, False Discovery Rate after Benjamini-Hochberg correction (e.g. 20,0E-3); % Associated Genes, the percentage of input genes found per term (e.g. 6,90); Nr. Genes, number of input genes found per term (e.g. 4,00); Associated Genes Found, associated name of genes found per term (e.g. [EXOSC6, HSPA9, LSM1, SKIV2L2]). (XLS 31 kb) [file 12864_2018_4632_MOESM1_ESM.xls]

## Sheet: ClueGO Results
Additional file 1. Liver Male_Module6. Significant GO terms and KEGG pathways by ClueGO enrichment analysis (FDR<0.05)
GO-ID	GOTerm	Ontology Source	FDR (Benjamini-Hochberg correction)	% Associated Genes	Nr. Genes	Associated Genes Found
GO:0090287	regulation of cellular response to growth factor stimulus	GO_BiologicalProcess	0.012	5.33333	4	[HFE2, SIRT1, SMAD6, TGFB1]
GO:0001822	kidney development	GO_BiologicalProcess	0.035	4.10959	3	[JMJD6, SMAD6, TGFB1]
GO:0002821	positive regulation of adaptive immune response	GO_BiologicalProcess	0.015	10.3448	3	[EXOSC6, SIRT1, TGFB1]
GO:0071560	cellular response to transforming growth factor beta stimulus	GO_BiologicalProcess	0.035	4.10959	3	[SIRT1, SMAD6, TGFB1]
GO:0090288	negative regulation of cellular response to growth factor stimulus	GO_BiologicalProcess	0.012	7.5	3	[HFE2, SIRT1, SMAD6]
GO:1903844	regulation of cellular response to transforming growth factor beta stimulus	GO_BiologicalProcess	0.014	7.89474	3	[SIRT1, SMAD6, TGFB1]
GO:0040029	regulation of gene expression, epigenetic	GO_BiologicalProcess	0.035	4.34783	3	[EIF1, SIRT1, TGFB1]
GO:0050864	regulation of B cell activation	GO_BiologicalProcess	0.012	7.5	3	[EXOSC6, FAS, TGFB1]
GO:0051054	positive regulation of DNA metabolic process	GO_BiologicalProcess	0.0022	7.40741	6	[CCT5, EXOSC6, RFC4, RNF8, SIRT1, TGFB1]
GO:0090092	regulation of transmembrane receptor protein serine/threonine kinase signaling pathway	GO_BiologicalProcess	0.013	6.06061	4	[HFE2, SIRT1, SMAD6, TGFB1]
GO:0007178	transmembrane receptor protein serine/threonine kinase signaling pathway	GO_BiologicalProcess	0.027	4	4	[HFE2, SIRT1, SMAD6, TGFB1]
GO:0090101	negative regulation of transmembrane receptor protein serine/threonine kinase signaling pathway	GO_BiologicalProcess	0.015	9.375	3	[HFE2, SIRT1, SMAD6]
GO:0007179	transforming growth factor beta receptor signaling pathway	GO_BiologicalProcess	0.03	4.7619	3	[SIRT1, SMAD6, TGFB1]
GO:0017015	regulation of transforming growth factor beta receptor signaling pathway	GO_BiologicalProcess	0.014	7.89474	3	[SIRT1, SMAD6, TGFB1]
GO:0030217	T cell differentiation	GO_BiologicalProcess	0.03	4.91803	3	[FAS, JMJD6, TGFB1]
GO:2001020	regulation of response to DNA damage stimulus	GO_BiologicalProcess	0.034	4.28571	3	[EEF1E1, RNF8, SIRT1]
GO:2001022	positive regulation of response to DNA damage stimulus	GO_BiologicalProcess	0.012	8.82353	3	[EEF1E1, RNF8, SIRT1]
GO:0003018	RNA degradation	KEGG	0.02	6.89655	4	[EXOSC6, HSPA9, LSM1, SKIV2L2]
GO:0002821	positive regulation of adaptive immune response	GO_BiologicalProcess	0.015	10.3448	3	[EXOSC6, SIRT1, TGFB1]
GO:0051054	positive regulation of DNA metabolic process	GO_BiologicalProcess	0.0022	7.40741	6	[CCT5, EXOSC6, RFC4, RNF8, SIRT1, TGFB1]
GO:0071897	DNA biosynthetic process	GO_BiologicalProcess	0.026	5.35714	3	[CCT5, RFC4, SIRT1]
