# Supplementary material for: Gene co-expression networks in liver and muscle transcriptome reveal sex-specific gene expression in lambs fed with a mix of essential oils
Source: BMC Genomics. 2018 Apr 4;19:236. doi: 10.1186/s12864-018-4632-y (PMC5885410; doi:10.1186/s12864-018-4632-y)
Supplement: Supplementary file 2 — Table S2. Liver Male_Module36. Significant GO terms pathways by ClueGO enrichment analysis (FDR < 0.05). Information contained in the table are significant GO-ID, GO term accession number (e.g. GO:0004857); GOTerm, name of GO term (e.g. enzyme inhibitor activity); Ontology source, ontology vocabularies or Kyoto Encyclopaedia of Genes and Genomes (e.g. GO_MolecularFunction); FDR, False Discovery Rate after Benjamini-Hochberg correction (e.g. 47,0E-3); % Associated Genes, the percentage of input genes found per term (e.g. 4,65); Nr. Genes, number of input genes found per term (e.g. 4,00); Associated Genes Found, associated name of genes found per term (e.g. [DUS2, GLMN, HRG, OAZ2]). (XLS 28 kb) [file 12864_2018_4632_MOESM2_ESM.xls]

## Sheet: ClueGO Results
Additional file 2. Liver Male_Module36. Significant GO terms by ClueGO enrichment analysis (FDR<0.05)
GOID	GOTerm	Ontology Source	FDR (Benjamini-Hochberg correction)	% Associated Genes	Nr. Genes	Associated Genes Found
GO:0004857	enzyme inhibitor activity	GO_MolecularFunction	0.047	4.65116	4	[DUS2, GLMN, HRG, OAZ2]
GO:0031023	microtubule organizing center organization	GO_BiologicalProcess	0.049	5.76923	3	[CENPJ, HAUS2, MDM1]
GO:0031300	intrinsic component of organelle membrane	GO_CellularComponent	0.041	7.54717	4	[ATP13A2, CHCHD3, FUNDC1, LEMD3]
GO:0036064	ciliary basal body	GO_CellularComponent	0.041	7.5	3	[CENPJ, KIAA0586, POC1A]
GO:0051222	positive regulation of protein transport	GO_BiologicalProcess	0.047	4	6	[ATP13A2, BAMBI, GLMN, ICE1, OAZ2, POLR3A]
GO:0090288	negative regulation of cellular response to growth factor stimulus	GO_BiologicalProcess	0.041	7.5	3	[BAMBI, HRG, LEMD3]
