# Supplementary material for: Gene co-expression networks in liver and muscle transcriptome reveal sex-specific gene expression in lambs fed with a mix of essential oils
Source: BMC Genomics. 2018 Apr 4;19:236. doi: 10.1186/s12864-018-4632-y (PMC5885410; doi:10.1186/s12864-018-4632-y)
Supplement: Supplementary file 3 — Table S3. Liver Female_Module16. Significant GO terms by ClueGO enrichment analysis (FDR < 0.05). Information contained in the table are significant GO-ID, GO term, accession number (e.g. GO:0042730); GOTerm, name of GO term (e.g. fibrinolysis); Ontology source, ontology vocabularies (e.g. GO_BiologicalProcess); FDR, False Discovery Rate after Benjamini-Hochberg correction (e.g. 18,0E-3); % Associated Genes, percentage of input genes found per term (e.g. 35,71); Nr. Genes, number of input genes found per term (e.g. 5,00); Associated Genes Found, associated name of genes found per term (e.g. [FGA, FGB, FGG, KLKB1, TMPRSS6]). (XLS 32 kb) [file 12864_2018_4632_MOESM3_ESM.xls]

## Sheet: ClueGO Results
Additional file 3. Liver Female_Module16. Significant GO terms by ClueGO enrichment analysis (FDR<0.05)
GOID	GOTerm	Ontology Source	FDR (Benjamini-Hochberg correction)	% Associated Genes	Nr. Genes	Associated Genes Found
GO:0006082	organic acid metabolic process	GO_BiologicalProcess	0.04	7.51634	23	[ABCG2, ACSM3, ADIPOR1, ALDOB, ANGPTL3, CSAD, CTH, ENO4, ERLIN2, FARSA, GARS, HSD17B4, IDH2, LDHB, LTA4H, MECR, MTHFD1, NAGS, NR1H4, SARS, SDS, SLC17A1, SLC27A2]
GO:0043436	oxoacid metabolic process	GO_BiologicalProcess	0.044	7.39437	21	[ACSM3, ADIPOR1, ALDOB, ANGPTL3, CSAD, CTH, ENO4, ERLIN2, FARSA, GARS, HSD17B4, IDH2, LDHB, LTA4H, MECR, MTHFD1, NAGS, NR1H4, SARS, SDS, SLC27A2]
GO:0019752	carboxylic acid metabolic process	GO_BiologicalProcess	0.046	7.44681	21	[ACSM3, ADIPOR1, ALDOB, ANGPTL3, CSAD, CTH, ENO4, ERLIN2, FARSA, GARS, HSD17B4, IDH2, LDHB, LTA4H, MECR, MTHFD1, NAGS, NR1H4, SARS, SDS, SLC27A2]
GO:0097190	apoptotic signaling pathway	GO_BiologicalProcess	0.046	7.62712	18	[BLOC1S2, CTH, DIABLO, FGA, FGB, FGG, GSK3A, HYAL2, HYOU1, IVNS1ABP, KRT8, MAP3K5, PHIP, PLEKHF1, PPP1CA, SLC9A3R1, STK11, TP53BP2]
GO:0005577	fibrinogen complex	GO_CellularComponent	0.044	42.8571	3	[FGA, FGB, FGG]
GO:0050878	regulation of body fluid levels	GO_BiologicalProcess	0.048	11.1111	10	[ACTG1, CD34, FGA, FGB, FGG, HYAL2, ILK, KLKB1, SYTL2, TMPRSS6]
GO:0050819	negative regulation of coagulation	GO_BiologicalProcess	0.013	27.2727	6	[CD34, FGA, FGB, FGG, KLKB1, TMPRSS6]
GO:1900047	negative regulation of hemostasis	GO_BiologicalProcess	0.029	28.5714	6	[CD34, FGA, FGB, FGG, KLKB1, TMPRSS6]
GO:1903035	negative regulation of response to wounding	GO_BiologicalProcess	0.021	23.0769	6	[CD34, FGA, FGB, FGG, KLKB1, TMPRSS6]
GO:1903524	positive regulation of blood circulation	GO_BiologicalProcess	0.045	28.5714	4	[FGA, FGB, FGG, GSK3A]
GO:0072378	blood coagulation, fibrin clot formation	GO_BiologicalProcess	0.048	50	3	[FGA, FGB, FGG]
GO:0034114	regulation of heterotypic cell-cell adhesion	GO_BiologicalProcess	0.044	42.8571	3	[FGA, FGB, FGG]
GO:0030195	negative regulation of blood coagulation	GO_BiologicalProcess	0.029	28.5714	6	[CD34, FGA, FGB, FGG, KLKB1, TMPRSS6]
GO:0034116	positive regulation of heterotypic cell-cell adhesion	GO_BiologicalProcess	0.048	50	3	[FGA, FGB, FGG]
GO:0061045	negative regulation of wound healing	GO_BiologicalProcess	0.016	25	6	[CD34, FGA, FGB, FGG, KLKB1, TMPRSS6]
GO:0045907	positive regulation of vasoconstriction	GO_BiologicalProcess	0.033	60	3	[FGA, FGB, FGG]
GO:0070527	platelet aggregation	GO_BiologicalProcess	0.044	22.7273	5	[ACTG1, FGA, FGB, FGG, ILK]
GO:1904019	epithelial cell apoptotic process	GO_BiologicalProcess	0.049	19.2308	5	[ARF6, FGA, FGB, FGG, KRT8]
GO:0042730	fibrinolysis	GO_BiologicalProcess	0.018	35.7143	5	[FGA, FGB, FGG, KLKB1, TMPRSS6]
GO:0050714	positive regulation of protein secretion	GO_BiologicalProcess	0.046	13.7255	7	[CD34, FGA, FGB, FGG, HYAL2, NR1H4, PRKCZ]
GO:0031639	plasminogen activation	GO_BiologicalProcess	0.045	26.6667	4	[FGA, FGB, FGG, KLKB1]
GO:0016616	oxidoreductase activity, acting on the CH-OH group of donors, NAD or NADP as acceptor	GO_MolecularFunction	0.047	15.2174	7	[BMP2, HSD17B2, HSD17B4, IDH2, LDHB, NSDHL, SORD]
GO:0033764	steroid dehydrogenase activity, acting on the CH-OH group of donors, NAD or NADP as acceptor	GO_MolecularFunction	0.044	42.8571	3	[HSD17B2, HSD17B4, NSDHL]
