# Supplementary material for: Gene co-expression networks in liver and muscle transcriptome reveal sex-specific gene expression in lambs fed with a mix of essential oils
Source: BMC Genomics. 2018 Apr 4;19:236. doi: 10.1186/s12864-018-4632-y (PMC5885410; doi:10.1186/s12864-018-4632-y)
Supplement: Supplementary file 4 — Table S4. Enrichment analysis by ClueGo using highly connectivity genes in Female_Module16 module (FDR < 0.05). Information contained in the table are significant GO-ID, GO term, accession number (e.g. GO:0070085); GOTerm, name of GO term (e.g glycosylation); Ontology source, ontology vocabularies or Kyoto Encyclopaedia of Genes and Genomes (e.g. GO_BiologicalProcess or KEGG); FDR, False Discovery Rate after Benjamini-Hochberg correction (e.g. 16,0E-3); % Associated Genes, the percentage of input genes found per term (e.g. 4,65); Nr. Genes, number of input genes found per term (e.g. 4,00); Associated Genes Found, associated name of genes found per term (e.g. [B4GALT7, DDOST, DHDDS, DPAGT1]). (XLS 31 kb) [file 12864_2018_4632_MOESM4_ESM.xls]

## Sheet: ClueGO Results
Additional file 4. Enrichment analysis by ClueGo using highly connectivity genes in Female_Module16 (FDR < 0.05).
GOID	GOTerm	Ontology Source	FDR (Benjamini-Hochberg correction)	% Associated Genes	Nr. Genes	Associated Genes Found
GO:0072522	purine-containing compound biosynthetic process	GO_BiologicalProcess	0.02	4.54545	3	[AK3, GSK3A, MTHFD1]
GO:0006164	purine nucleotide biosynthetic process	GO_BiologicalProcess	0.018	4.83871	3	[AK3, GSK3A, MTHFD1]
GO:0098858	actin-based cell projection	GO_CellularComponent	0.016	6	3	[HYAL2, SLC9A3R1, SYNE2]
GO:0098780	response to mitochondrial depolarisation	GO_BiologicalProcess	0.016	5.26316	3	[CDC37, MBD5, ZNF593]
GO:1903008	organelle disassembly	GO_BiologicalProcess	0.016	4.30108	4	[CDC37, MBD5, SLC17A9, ZNF593]
GO:0000422	mitophagy	GO_BiologicalProcess	0.017	4.81928	4	[CDC37, MBD5, SLC17A9, ZNF593]
GO:0061726	mitochondrion disassembly	GO_BiologicalProcess	0.017	4.81928	4	[CDC37, MBD5, SLC17A9, ZNF593]
GO:0000423	macromitophagy	GO_BiologicalProcess	0.016	5.17241	3	[CDC37, MBD5, ZNF593]
GO:0098779	mitophagy in response to mitochondrial depolarization	GO_BiologicalProcess	0.016	5.26316	3	[CDC37, MBD5, ZNF593]
GO:1903311	regulation of mRNA metabolic process	GO_BiologicalProcess	0.015	5.55556	3	[PRPF19, SREK1, THRAP3]
GO:0043484	regulation of RNA splicing	GO_BiologicalProcess	0.017	6.38298	3	[PRPF19, SREK1, THRAP3]
GO:0050684	regulation of mRNA processing	GO_BiologicalProcess	0.018	7.31707	3	[PRPF19, SREK1, THRAP3]
GO:0048024	regulation of mRNA splicing, via spliceosome	GO_BiologicalProcess	0.011	12	3	[PRPF19, SREK1, THRAP3]
GO:0016607	nuclear speck	GO_CellularComponent	0.016	5.76923	3	[CDC5L, PRPF19, THRAP3]
GO:0004141	Protein processing in endoplasmic reticulum	KEGG	0.013	4.71698	5	[DDOST, ERLEC1, HYOU1, PREB, SEC23B]
GO:0016758	transferase activity, transferring hexosyl groups	GO_MolecularFunction	0.021	4.34783	3	[B4GALT7, DDOST, LOC101119393]
GO:0070085	glycosylation	GO_BiologicalProcess	0.016	4.65116	4	[B4GALT7, DDOST, DHDDS, DPAGT1]
GO:0006486	protein glycosylation	GO_BiologicalProcess	0.02	5.12821	4	[B4GALT7, DDOST, DHDDS, DPAGT1]
GO:0009101	glycoprotein biosynthetic process	GO_BiologicalProcess	0.016	4	4	[B4GALT7, DDOST, DHDDS, DPAGT1]
GO:0043413	macromolecule glycosylation	GO_BiologicalProcess	0.02	5.12821	4	[B4GALT7, DDOST, DHDDS, DPAGT1]
GO:0006487	protein N-linked glycosylation	GO_BiologicalProcess	0.015	13.6364	3	[B4GALT7, DDOST, DPAGT1]
