# Supplementary material for: Gene co-expression networks in liver and muscle transcriptome reveal sex-specific gene expression in lambs fed with a mix of essential oils
Source: BMC Genomics. 2018 Apr 4;19:236. doi: 10.1186/s12864-018-4632-y (PMC5885410; doi:10.1186/s12864-018-4632-y)
Supplement: Supplementary file 5 — Table S5. Liver Female_Module36. Significant GO terms by ClueGO enrichment analysis (FDR < 0.05). Information contained in the table are significant GO-ID, GO term, accession number (e.g. GO:0036064); GOTerm, name of GO term (e.g. ciliary basal body); Ontology source, ontology vocabularies (e.g. GO_CellularComponent); FDR, False Discovery Rate after Benjamini-Hochberg correction (e.g. 41,0E-3); % Associated Genes, the percentage of input genes found per term (e.g. 7,50); Nr. Genes, number of input genes found per term (e.g 3,00); Associated Genes Found, associated name of genes found per term (e.g. [CENPJ, KIAA0586, POC1A]). (XLS 34 kb) [file 12864_2018_4632_MOESM5_ESM.xls]

## Sheet: ClueGO Results
Additional file 5. Muscle Male_Module38. Significant GO terms by ClueGO enrichment analysis (FDR<0.05).
GOID	GOTerm	Ontology Source	FDR	% Associated Genes	Nr. Genes	Associated Genes Found
GO:0034399	nuclear periphery	GO_CellularComponent	0.04	7.14286	3	[CAD, KIN, NUFIP1]
GO:0016363	nuclear matrix	GO_CellularComponent	0.031	9.09091	3	[CAD, KIN, NUFIP1]
GO:0035023	regulation of Rho protein signal transduction	GO_BiologicalProcess	0.049	6.38298	3	[ARAP3, ARHGEF15, BCL6]
GO:0004064	NF-kappa B signaling pathway	KEGG	0.031	7.84314	4	[MAP3K14, NFKB2, PTGS2, TICAM1]
GO:0004068	FoxO signaling pathway	KEGG	0.04	5.47945	4	[BCL6, CCNG2, G6PC3, PLK2]
GO:0005134	Legionellosis	KEGG	0.033	9.375	3	[HSPA1A, NFKB2, SEC22B]
GO:0035821	modification of morphology or physiology of other organism	GO_BiologicalProcess	0.023	10.8108	4	[ATG7, INPP5K, VAPA, VAPB]
GO:0042175	nuclear outer membrane-endoplasmic reticulum membrane network	GO_CellularComponent	0.031	4	7	[LMF1, MAP3K5, PTGS2, SEC22B, SPPL2B, VAPA, VAPB]
GO:0051701	interaction with host	GO_BiologicalProcess	0.036	7.89474	3	[ATG7, VAPA, VAPB]
GO:0051817	modification of morphology or physiology of other organism involved in symbiotic interaction	GO_BiologicalProcess	0.023	10.8108	4	[ATG7, INPP5K, VAPA, VAPB]
GO:0044003	modification by symbiont of host morphology or physiology	GO_BiologicalProcess	0.029	20	3	[ATG7, VAPA, VAPB]
GO:0006888	ER to Golgi vesicle-mediated transport	GO_BiologicalProcess	0.034	8.33333	3	[LMF1, VAPA, VAPB]
GO:0019048	modulation by virus of host morphology or physiology	GO_BiologicalProcess	0.029	25	3	[ATG7, VAPA, VAPB]
GO:0019079	viral genome replication	GO_BiologicalProcess	0.037	7.69231	3	[INPP5K, VAPA, VAPB]
GO:0005789	endoplasmic reticulum membrane	GO_CellularComponent	0.031	4.14201	7	[LMF1, MAP3K5, PTGS2, SEC22B, SPPL2B, VAPA, VAPB]
GO:0045069	regulation of viral genome replication	GO_BiologicalProcess	0.032	8.82353	3	[INPP5K, VAPA, VAPB]
GO:0016051	carbohydrate biosynthetic process	GO_BiologicalProcess	0.032	7.54717	4	[CHST10, G6PC3, INPP5K, SORD]
GO:0043123	positive regulation of I-kappaB kinase/NF-kappaB signaling	GO_BiologicalProcess	0.034	5.97015	4	[MAP3K14, PLK2, TICAM1, VAPA]
GO:0044431	Golgi apparatus part	GO_CellularComponent	0.024	4.90798	8	[BACE1, COG2, INPP5K, SEC22B, SPG21, SPPL2B, VAPA, VAPB]
GO:0046434	organophosphate catabolic process	GO_BiologicalProcess	0.039	7.31707	3	[ABHD6, DCTPP1, INPP5K]
GO:0052689	carboxylic ester hydrolase activity	GO_MolecularFunction	0.025	9.52381	4	[AARS, ABHD6, APMAP, PGLS]
GO:0061695	transferase complex, transferring phosphorus-containing groups	GO_CellularComponent	0.048	4.20168	5	[INTS5, LEO1, MAP3K5, NRBF2, POLR2B]
GO:0097458	neuron part	GO_CellularComponent	0.034	4.21053	8	[ARHGEF15, ATP13A2, BACE1, BBS2, IDO1, INPP5K, NUFIP1, PTGS2]
GO:0000240	Pyrimidine metabolism	KEGG	0.032	6.89655	4	[CAD, DCTPP1, POLE3, POLR2B]
GO:0044703	multi-organism reproductive process	GO_BiologicalProcess	0.039	4.30108	8	[ACSL4, BBS2, BCL6, HMGB2, MCM9, MLH1, PTGS2, WDR48]
GO:0048609	multicellular organismal reproductive process	GO_BiologicalProcess	0.03	5.12821	8	[ACSL4, BBS2, BCL6, HMGB2, MCM9, MLH1, PTGS2, WDR48]
GO:0007276	gamete generation	GO_BiologicalProcess	0.032	4.65116	6	[BBS2, BCL6, HMGB2, MCM9, MLH1, WDR48]
GO:0048232	male gamete generation	GO_BiologicalProcess	0.033	5.61798	5	[BBS2, BCL6, HMGB2, MLH1, WDR48]
GO:0006310	DNA recombination	GO_BiologicalProcess	0.035	6.32911	5	[BCL6, MCM9, MLH1, RAD50, WDR48]
GO:0007283	spermatogenesis	GO_BiologicalProcess	0.033	5.61798	5	[BBS2, BCL6, HMGB2, MLH1, WDR48]
GO:0051053	negative regulation of DNA metabolic process	GO_BiologicalProcess	0.031	7.40741	4	[BCL6, INPP5K, MLH1, RAD50]
GO:0000018	regulation of DNA recombination	GO_BiologicalProcess	0.034	10	3	[BCL6, MLH1, RAD50]
GO:0006302	double-strand break repair	GO_BiologicalProcess	0.049	5	4	[MCM9, MLH1, RAD50, WDR48]
