# Supplementary material for: Gene co-expression networks in liver and muscle transcriptome reveal sex-specific gene expression in lambs fed with a mix of essential oils
Source: BMC Genomics. 2018 Apr 4;19:236. doi: 10.1186/s12864-018-4632-y (PMC5885410; doi:10.1186/s12864-018-4632-y)
Supplement: Supplementary file 6 — Table S6. Muscle male Blueviolet MM. Significant GO terms by ClueGO enrichment analysis (FDR < 0.05). Information contained in the table are significant GO-ID, GO term, accession number (e.g. GO:0006816); GOTerm, name of GO term (e.g. calcium ion transport); Ontology source, ontology vocabularies (e.g. GO_BiologicalProcess); FDR, False Discovery Rate after Benjamini-Hochberg correction (e.g. 610,0E-6); % Associated Genes, the percentage of input genes found per term (e.g. 4,94); Nr. Genes, number of input genes found per term (e.g 4,00); Associated Genes Found, associated name of genes found per term (e.g. [ATP2A3, CALCRL, MICU2, PML]). (XLS 28 kb) [file 12864_2018_4632_MOESM6_ESM.xls]

## Sheet: ClueGO Results
Additional file 6. Muscle Male_Module52. Significant GO terms by ClueGO enrichment analysis (FDR<0.05)
GOID	GOTerm	Ontology Source	FDR (Benjamini-Hochberg correction)	% Associated Genes	Nr. Genes	Associated Genes Found
GO:0022853	active ion transmembrane transporter activity	GO_MolecularFunction	0.00078	10.3448	3	[ATP2A3, ATP6V1E1, SLC12A2]
GO:0072511	divalent inorganic cation transport	GO_BiologicalProcess	0.00087	4.0404	4	[ATP2A3, CALCRL, MICU2, PML]
GO:0070838	divalent metal ion transport	GO_BiologicalProcess	0.00087	4.0404	4	[ATP2A3, CALCRL, MICU2, PML]
GO:0006816	calcium ion transport	GO_BiologicalProcess	0.00061	4.93827	4	[ATP2A3, CALCRL, MICU2, PML]
