# Supplementary material for: Gene co-expression networks in liver and muscle transcriptome reveal sex-specific gene expression in lambs fed with a mix of essential oils
Source: BMC Genomics. 2018 Apr 4;19:236. doi: 10.1186/s12864-018-4632-y (PMC5885410; doi:10.1186/s12864-018-4632-y)
Supplement: Supplementary file 7 — Table S7. Sheet 1 (ClueGO Results): Liver ConsM_K. Significant GO terms and KEGG pathway by ClueGO enrichment analysis (FDR < 0.05). Information contained in the table are significant GO-ID, GO term, accession number (e.g. GO:0007599); GOTerm, name of GO term (e.g. hemostasis); Ontology source, ontology vocabularies or Kyoto Encyclopaedia of Genes and Genomes (e.g. GO_BiologicalProcess or KEGG); FDR, False Discovery Rate after Benjamini-Hochberg correction (e.g. 39,0E-3); % Associated Genes, the percentage of input genes found per term (e.g. 4,35); Nr. Genes, number of input genes found per term (e.g. 3,00); Associated Genes Found, associated name of genes found per term (e.g [FGA, FGB, FGG]). Sheet 2 (Liver_consensus_module-trait): Liver consensus module-trait relationships. Information contained in the table are ConsMs, conserved modules in females and in males identified in Consensus analysis (e.g. consM_A); Cor, correlation value to EO diet (e.g. − 0.55) for females and males; p-value, corresponding p-value (e.g. 0.2). (XLS 55 kb) [file 12864_2018_4632_MOESM7_ESM.xls]

## Sheet: ClueGO Results
Additional file 7. Liver consM_K. Significant GO terms and KEGG pathway by ClueGO enrichment analysis (FDR < 0.05)
GOID	GOTerm	Ontology Source	FDR (Benjamini-Hochberg correction)	% Associated Genes	Nr. Genes	Associated Genes Found
GO:0016758	transferase activity, transferring hexosyl groups	GO_MolecularFunction	0.039	4.34783	3	[DPM2, MGAT2, PIGM]
GO:0031300	intrinsic component of organelle membrane	GO_CellularComponent	0.022	5.66038	3	[CHCHD3, ENTPD4, ST3GAL6]
GO:0031301	integral component of organelle membrane	GO_CellularComponent	0.021	5.76923	3	[CHCHD3, ENTPD4, ST3GAL6]
GO:0000982	Drug metabolism	KEGG	0.011	8.33333	3	[GSTA1, LOC101106720, MAOA]
GO:0004610	Complement and coagulation cascades	KEGG	0.023	5.55556	3	[FGA, FGB, FGG]
GO:0004611	Platelet activation	KEGG	0.0088	6.55738	4	[FGA, FGB, FGG, ITGA2B]
GO:0005577	fibrinogen complex	GO_CellularComponent	0.00088	42.8571	3	[FGA, FGB, FGG]
GO:0010035	response to inorganic substance	GO_BiologicalProcess	0.023	4.08163	4	[FBP1, FGA, FGB, FGG]
GO:0030674	protein binding, bridging	GO_MolecularFunction	0.0096	9.09091	3	[FGA, FGB, FGG]
GO:0050817	coagulation	GO_BiologicalProcess	0.04	4.28571	3	[FGA, FGB, FGG]
GO:0050839	cell adhesion molecule binding	GO_MolecularFunction	0.023	5.45455	3	[FGA, FGB, FGG]
GO:0072562	blood microparticle	GO_CellularComponent	0.021	5.76923	3	[FGA, FGB, FGG]
GO:0044057	regulation of system process	GO_BiologicalProcess	0.016	4.70588	4	[FGA, FGB, FGG, GLRX3]
GO:0050818	regulation of coagulation	GO_BiologicalProcess	0.014	7.31707	3	[FGA, FGB, FGG]
GO:1900046	regulation of hemostasis	GO_BiologicalProcess	0.012	7.69231	3	[FGA, FGB, FGG]
GO:0072376	protein activation cascade	GO_BiologicalProcess	0.0066	12.5	3	[FGA, FGB, FGG]
GO:0003018	vascular process in circulatory system	GO_BiologicalProcess	0.014	7.31707	3	[FGA, FGB, FGG]
GO:0007160	cell-matrix adhesion	GO_BiologicalProcess	0.011	5.6338	4	[CCL21, FGA, FGB, FGG]
GO:0007599	hemostasis	GO_BiologicalProcess	0.039	4.34783	3	[FGA, FGB, FGG]
GO:0010038	response to metal ion	GO_BiologicalProcess	0.0086	6.66667	4	[FBP1, FGA, FGB, FGG]
GO:0035150	regulation of tube size	GO_BiologicalProcess	0.01	8.57143	3	[FGA, FGB, FGG]
GO:0050819	negative regulation of coagulation	GO_BiologicalProcess	0.0054	13.6364	3	[FGA, FGB, FGG]
GO:1900047	negative regulation of hemostasis	GO_BiologicalProcess	0.0056	14.2857	3	[FGA, FGB, FGG]
GO:0007596	blood coagulation	GO_BiologicalProcess	0.038	4.41176	3	[FGA, FGB, FGG]
GO:0009897	external side of plasma membrane	GO_CellularComponent	0.035	4.61538	3	[FGA, FGB, FGG]
GO:0009914	hormone transport	GO_BiologicalProcess	0.01	5.97015	4	[ENSA, FGA, FGB, FGG]
GO:0022409	positive regulation of cell-cell adhesion	GO_BiologicalProcess	0.031	4.83871	3	[FGA, FGB, FGG]
GO:0034109	homotypic cell-cell adhesion	GO_BiologicalProcess	0.0083	10.3448	3	[FGA, FGB, FGG]
GO:0034113	heterotypic cell-cell adhesion	GO_BiologicalProcess	0.0047	15.7895	3	[FGA, FGB, FGG]
GO:0051604	protein maturation	GO_BiologicalProcess	0.016	4.70588	4	[FGA, FGB, FGG, SPCS2]
GO:1903034	regulation of response to wounding	GO_BiologicalProcess	0.023	5.55556	3	[FGA, FGB, FGG]
GO:1903035	negative regulation of response to wounding	GO_BiologicalProcess	0.007	11.5385	3	[FGA, FGB, FGG]
GO:1903522	regulation of blood circulation	GO_BiologicalProcess	0.0069	7.54717	4	[FGA, FGB, FGG, GLRX3]
GO:1903524	positive regulation of blood circulation	GO_BiologicalProcess	0.0037	21.4286	3	[FGA, FGB, FGG]
GO:0072378	blood coagulation, fibrin clot formation	GO_BiologicalProcess	0.00076	50	3	[FGA, FGB, FGG]
GO:0030168	platelet activation	GO_BiologicalProcess	0.0096	9.09091	3	[FGA, FGB, FGG]
GO:0030193	regulation of blood coagulation	GO_BiologicalProcess	0.012	7.69231	3	[FGA, FGB, FGG]
GO:0034114	regulation of heterotypic cell-cell adhesion	GO_BiologicalProcess	0.00088	42.8571	3	[FGA, FGB, FGG]
GO:0042886	amide transport	GO_BiologicalProcess	0.0092	6.25	4	[ENSA, FGA, FGB, FGG]
GO:0050880	regulation of blood vessel size	GO_BiologicalProcess	0.01	8.57143	3	[FGA, FGB, FGG]
GO:0051592	response to calcium ion	GO_BiologicalProcess	0.009	9.67742	3	[FGA, FGB, FGG]
GO:0005938	cell cortex	GO_CellularComponent	0.0097	6.06061	4	[FGA, FGB, FGG, SPTB]
GO:0006887	exocytosis	GO_BiologicalProcess	0.047	4	3	[FGA, FGB, FGG]
GO:0015833	peptide transport	GO_BiologicalProcess	0.0081	6.89655	4	[ENSA, FGA, FGB, FGG]
GO:0016485	protein processing	GO_BiologicalProcess	0.014	5.19481	4	[FGA, FGB, FGG, SPCS2]
GO:0023061	signal release	GO_BiologicalProcess	0.016	4.70588	4	[ENSA, FGA, FGB, FGG]
GO:0030195	negative regulation of blood coagulation	GO_BiologicalProcess	0.0056	14.2857	3	[FGA, FGB, FGG]
GO:0034116	positive regulation of heterotypic cell-cell adhesion	GO_BiologicalProcess	0.00076	50	3	[FGA, FGB, FGG]
GO:0061041	regulation of wound healing	GO_BiologicalProcess	0.018	6.25	3	[FGA, FGB, FGG]
GO:0061045	negative regulation of wound healing	GO_BiologicalProcess	0.0066	12.5	3	[FGA, FGB, FGG]
GO:0090087	regulation of peptide transport	GO_BiologicalProcess	0.0041	10.2564	4	[ENSA, FGA, FGB, FGG]
GO:0099568	cytoplasmic region	GO_CellularComponent	0.014	5	4	[FGA, FGB, FGG, SPTB]
GO:0002790	peptide secretion	GO_BiologicalProcess	0.0069	7.54717	4	[ENSA, FGA, FGB, FGG]
GO:0017157	regulation of exocytosis	GO_BiologicalProcess	0.015	6.66667	3	[FGA, FGB, FGG]
GO:0019229	regulation of vasoconstriction	GO_BiologicalProcess	0.0034	23.0769	3	[FGA, FGB, FGG]
GO:0042310	vasoconstriction	GO_BiologicalProcess	0.0051	15	3	[FGA, FGB, FGG]
GO:0045907	positive regulation of vasoconstriction	GO_BiologicalProcess	0.00076	60	3	[FGA, FGB, FGG]
GO:0046883	regulation of hormone secretion	GO_BiologicalProcess	0.0056	8.51064	4	[ENSA, FGA, FGB, FGG]
GO:0050708	regulation of protein secretion	GO_BiologicalProcess	0.0095	4.90196	5	[ENSA, FGA, FGB, FGG, RHBDF2]
GO:0070527	platelet aggregation	GO_BiologicalProcess	0.0054	13.6364	3	[FGA, FGB, FGG]
GO:1904019	epithelial cell apoptotic process	GO_BiologicalProcess	0.007	11.5385	3	[FGA, FGB, FGG]
GO:0002791	regulation of peptide secretion	GO_BiologicalProcess	0.0041	10.2564	4	[ENSA, FGA, FGB, FGG]
GO:0002793	positive regulation of peptide secretion	GO_BiologicalProcess	0.0043	16.6667	3	[FGA, FGB, FGG]
GO:0031638	zymogen activation	GO_BiologicalProcess	0.0068	12	3	[FGA, FGB, FGG]
GO:0042730	fibrinolysis	GO_BiologicalProcess	0.0037	21.4286	3	[FGA, FGB, FGG]
GO:0045921	positive regulation of exocytosis	GO_BiologicalProcess	0.008	10.7143	3	[FGA, FGB, FGG]
GO:0046879	hormone secretion	GO_BiologicalProcess	0.0092	6.25	4	[ENSA, FGA, FGB, FGG]
GO:0046887	positive regulation of hormone secretion	GO_BiologicalProcess	0.0066	12.5	3	[FGA, FGB, FGG]
GO:0050714	positive regulation of protein secretion	GO_BiologicalProcess	0.021	5.88235	3	[FGA, FGB, FGG]
GO:0051258	protein polymerization	GO_BiologicalProcess	0.014	5.06329	4	[CCL21, FGA, FGB, FGG]
GO:1904035	regulation of epithelial cell apoptotic process	GO_BiologicalProcess	0.0043	18.75	3	[FGA, FGB, FGG]
GO:0030141	secretory granule	GO_CellularComponent	0.0083	7.01754	4	[FGA, FGB, FGG, GARS]
GO:0008625	extrinsic apoptotic signaling pathway via death domain receptors	GO_BiologicalProcess	0.015	6.81818	3	[FGA, FGB, FGG]
GO:0072577	endothelial cell apoptotic process	GO_BiologicalProcess	0.0043	17.6471	3	[FGA, FGB, FGG]
GO:0090276	regulation of peptide hormone secretion	GO_BiologicalProcess	0.0045	10.5263	4	[ENSA, FGA, FGB, FGG]
GO:0099503	secretory vesicle	GO_CellularComponent	0.012	5.40541	4	[FGA, FGB, FGG, GARS]
GO:1904036	negative regulation of epithelial cell apoptotic process	GO_BiologicalProcess	0.0031	25	3	[FGA, FGB, FGG]
GO:2001237	negative regulation of extrinsic apoptotic signaling pathway	GO_BiologicalProcess	0.014	6.97674	3	[FGA, FGB, FGG]
GO:0070371	ERK1 and ERK2 cascade	GO_BiologicalProcess	0.014	5.12821	4	[CCL21, FGA, FGB, FGG]
GO:0030072	peptide hormone secretion	GO_BiologicalProcess	0.0065	7.84314	4	[ENSA, FGA, FGB, FGG]
GO:0031639	plasminogen activation	GO_BiologicalProcess	0.004	20	3	[FGA, FGB, FGG]
GO:0090277	positive regulation of peptide hormone secretion	GO_BiologicalProcess	0.0043	16.6667	3	[FGA, FGB, FGG]
GO:1902041	regulation of extrinsic apoptotic signaling pathway via death domain receptors	GO_BiologicalProcess	0.0093	9.375	3	[FGA, FGB, FGG]
GO:2000351	regulation of endothelial cell apoptotic process	GO_BiologicalProcess	0.0037	21.4286	3	[FGA, FGB, FGG]
GO:0031091	platelet alpha granule	GO_CellularComponent	0.0022	30	3	[FGA, FGB, FGG]
GO:1902042	negative regulation of extrinsic apoptotic signaling pathway via death domain receptors	GO_BiologicalProcess	0.0043	18.75	3	[FGA, FGB, FGG]
GO:2000352	negative regulation of endothelial cell apoptotic process	GO_BiologicalProcess	0.0031	25	3	[FGA, FGB, FGG]
GO:0070372	regulation of ERK1 and ERK2 cascade	GO_BiologicalProcess	0.012	5.40541	4	[CCL21, FGA, FGB, FGG]
GO:0070374	positive regulation of ERK1 and ERK2 cascade	GO_BiologicalProcess	0.0055	8.69565	4	[CCL21, FGA, FGB, FGG]

## Sheet: Liver_consensus_module-trait
Liver consensus module-trait relationships. ConsMs represents conserved modules in females and in males identified in Consensus analysis. Cor represents the correlation value to EO diet and p-value is the corresponding p-value.
consMs	FEMALE		MALE
	cor	pvalue	cor	pvalue
consM_A	-0.55	0.2	-0.59	0.1
consM_B	0.43	0.3	-0.6	0.1
consM_C	-0.0048	1	-0.72	0.04
consM_D	0.00094	1	-0.42	0.3
consM_E	0.19	0.7	-0.62	0.1
consM_F	-0.32	0.5	-0.67	0.07
consM_G	0.18	0.7	-0.56	0.2
consM_D	-0.63	0.1	-0.54	0.2
consM_E	-0.3	0.5	-0.34	0.4
consM_F	-0.41	0.3	-0.27	0.5
consM_G	-0.53	0.2	-0.55	0.2
consM_H	-0.35	0.4	-0.22	0.6
consM_I	0.094	0.8	-0.56	0.2
consM_J	0.61	0.1	-0.87	0.003
consM_K	0.81	0.01	-0.78	0.02
consM_L	-0.19	0.7	0.47	0.3
consM_M	0.2	0.7	0.38	0.4
consM_N	-0.44	0.3	0.71	0.05
consM_O	0.38	0.4	0.034	0.9
consM_P	-0.11	0.8	0.35	0.4
consM_Q	0.073	0.9	0.83	0.008
consM_R	0.31	0.5	0.55	0.2
consM_S	-0.21	0.6	-0.46	0.3
consM_T	0.3	0.5	0.6	0.1
consM_U	0.58	0.1	0.095	0.8
consM_V	0.4	0.3	0.15	0.7
consM_W	0.8	0.01	0.17	0.7
consM_X	0.8	0.02	-0.096	0.8
consM_Y	-0.25	0.6	-0.34	0.4
consM_Z	0.037	0.9	0.2	0.7
consM_a	0.014	1	0.14	0.8
consM_b	0.54	0.2	-0.19	0.7
consM_c	0.16	0.7	0.2	0.7
consM_d	-0.49	0.2	0.19	0.7
consM_e	-0.63	0.1	0.7	0.05
consM_f	-0.33	0.4	0.69	0.06
consM_g	-0.3	0.5	0.8	0.01
